# Supplementary material for: 4-Amino­pyridinium cis-2-carb­oxy­cyclo­hexane-1-carboxyl­ate
Source: Acta Crystallogr Sect E Struct Rep Online. 2011 Sep 30;67(Pt 10):o2794. doi: 10.1107/S1600536811039547 (PMC3201255; doi:10.1107/S1600536811039547)
Supplement: Supplementary file 2 [file e-67-o2794-Isup2.hkl]

#
# h,k,l, Fc-squared, Fo-squared, sigma(Fo-squared) and status flag
#
data_I
_shelx_title ' gs11gs34 CHDCPAPY'
_shelx_refln_list_code          4
_shelx_F_calc_maximum      131.37
_exptl_crystal_F_000       568.00
_reflns_d_resolution_high  0.7380
 
loop_
 _symmetry_equiv_pos_as_xyz
 'x, y, z'
 '-x, -y, z+1/2'
 '-x+1/2, y+1/2, z+1/2'
 'x+1/2, -y+1/2, z'
 
_cell_length_a    12.1359
_cell_length_b     9.8351
_cell_length_c    11.1850
_cell_angle_alpha  90.000
_cell_angle_beta   90.000
_cell_angle_gamma  90.000
 
_shelx_F_squared_multiplier     1.000
 
loop_
 _refln_index_h
 _refln_index_k
 _refln_index_l
 _refln_F_squared_calc
 _refln_F_squared_meas
 _refln_F_squared_sigma
 _refln_observed_status
   2   0   0     1158.74     1189.75      9.30 o
   4   0   0      231.93      224.61      2.92 o
   6   0   0        3.99        2.67      2.28 o
   8   0   0       83.54       93.84      3.86 o
  10   0   0      157.55      134.59      6.58 o
  12   0   0      331.71      303.93      8.24 o
  14   0   0       14.64       26.76     13.72 o
   2   1   0     3494.48     3568.36     23.25 o
   3   1   0     1359.19     1396.15     11.81 o
   4   1   0      983.06     1034.97      5.29 o
   5   1   0      317.63      296.58      3.60 o
   6   1   0       44.46       42.91      1.76 o
   7   1   0      161.71      158.61      2.68 o
   8   1   0      292.34      291.69      4.76 o
   9   1   0       24.09       22.59      1.95 o
  10   1   0      305.48      305.48      5.67 o
  11   1   0      489.64      475.10      6.97 o
  12   1   0       94.50       93.71      5.23 o
  13   1   0      305.34      285.40      7.91 o
  14   1   0      160.98      158.46      8.35 o
  15   1   0       23.12       22.45      7.52 o
   0   2   0     5264.67     5118.09     77.62 o
   1   2   0       32.73       29.08      2.10 o
   2   2   0     6508.00     6544.35     62.43 o
   3   2   0     4343.05     4268.91     11.91 o
   4   2   0        0.00        1.00      1.50 o
   5   2   0     2147.99     2191.02     13.52 o
   6   2   0      275.06      282.39      3.84 o
   7   2   0      654.09      649.45      5.76 o
   8   2   0      103.79       99.94      2.47 o
   9   2   0       18.41       19.91      1.90 o
  10   2   0       33.57       36.13      2.77 o
  11   2   0       63.00       65.98      4.55 o
  12   2   0       86.77       85.24      4.96 o
  13   2   0        0.91        5.58      5.06 o
  14   2   0        0.07        0.98      6.58 o
  15   2   0        7.38       11.44     11.31 o
   1   3   0     5814.13     5690.55     63.78 o
   2   3   0      558.24      547.38      4.74 o
   3   3   0     1517.80     1548.16     10.53 o
   4   3   0      858.41      873.11      6.28 o
   5   3   0     1337.33     1311.48     14.22 o
   6   3   0      342.17      311.51      4.62 o
   7   3   0      246.74      226.67      6.02 o
   8   3   0       54.48       52.15      4.32 o
   9   3   0      349.13      334.42      5.30 o
  10   3   0        0.15        1.03      3.61 o
  11   3   0      111.94      111.71     12.17 o
  12   3   0       35.66       33.80      5.31 o
  13   3   0       20.52       16.04      5.40 o
  14   3   0       10.42        8.35      5.48 o
  15   3   0        0.52        4.00      7.60 o
   0   4   0     5733.52     5821.77     23.76 o
   1   4   0      660.67      663.11      6.21 o
   2   4   0       83.26       92.87      3.72 o
   3   4   0     1064.49     1121.85      8.82 o
   4   4   0       57.10       51.19      3.37 o
   5   4   0     3178.55     3195.78     17.97 o
   6   4   0       26.96       27.90      2.65 o
   7   4   0        0.04       -0.36      2.47 o
   8   4   0      607.64      598.43      8.70 o
   9   4   0     1123.04     1135.08     13.49 o
  10   4   0      691.31      668.86      8.94 o
  11   4   0      158.81      153.34      6.79 o
  12   4   0       15.38       13.73      5.44 o
  13   4   0        2.94        2.46      5.23 o
  14   4   0       28.25       26.07      6.26 o
  15   4   0        2.79        1.00      8.15 o
   1   5   0      530.44      532.32      6.46 o
   2   5   0      570.66      539.81      7.91 o
   3   5   0     3637.83     3781.97     26.62 o
   4   5   0      721.95      668.91      9.03 o
   5   5   0       20.45       18.82      3.84 o
   6   5   0        2.43        3.51      3.51 o
   7   5   0        0.00        4.47      4.79 o
   8   5   0        0.04        1.87      5.12 o
   9   5   0      302.52      291.32     11.55 o
  10   5   0      235.64      220.96      7.77 o
  11   5   0       55.86       56.03      6.68 o
  12   5   0       81.98       83.56      7.36 o
  13   5   0       63.50       56.68      7.09 o
  14   5   0        0.86        4.02      6.62 o
  15   5   0        0.01       -7.83     13.62 o
   0   6   0      283.15      311.75      8.27 o
   1   6   0      224.33      229.72      6.64 o
   2   6   0     1680.31     1701.40     12.42 o
   3   6   0      180.27      173.08      4.56 o
   4   6   0       87.89       93.08      4.99 o
   5   6   0       44.93       52.55      4.89 o
   6   6   0      190.02      183.98      6.32 o
   7   6   0      718.69      669.94      9.80 o
   8   6   0        1.21        6.32      4.08 o
   9   6   0       57.26       48.59      6.13 o
  10   6   0       30.85       32.21      5.96 o
  11   6   0       21.84       20.42      9.07 o
  12   6   0       75.86       70.73      7.66 o
  13   6   0        0.54        4.68      6.15 o
  14   6   0       14.65       10.47      7.00 o
   1   7   0      114.99      112.53      4.96 o
   2   7   0       49.30       55.72      4.06 o
   3   7   0       77.56       78.95      4.41 o
   4   7   0      243.41      242.94      7.12 o
   5   7   0      204.18      213.06      7.07 o
   6   7   0       96.24       82.40      6.56 o
   7   7   0       13.64       22.48      5.10 o
   8   7   0        5.40        8.14      7.49 o
   9   7   0      108.64      111.31      8.78 o
  10   7   0       46.70       54.25      6.91 o
  11   7   0       30.06       21.62      5.96 o
  12   7   0       41.63       46.61      7.31 o
  13   7   0        0.05        4.25      6.45 o
   0   8   0       95.76       90.95      7.56 o
   1   8   0        2.35        4.65      4.51 o
   2   8   0      191.23      191.16      5.56 o
   3   8   0      388.15      379.11      7.17 o
   4   8   0       23.20       23.12      5.07 o
   5   8   0       23.68       23.09      5.04 o
   6   8   0       31.79       38.20      7.84 o
   7   8   0      122.90      114.76      9.06 o
   8   8   0       43.58       48.00      8.71 o
   9   8   0       52.95       49.84      7.92 o
  10   8   0        0.55        1.66      7.83 o
  11   8   0        1.35       11.21      8.19 o
   1   9   0       14.84       15.94      4.10 o
   2   9   0      427.81      430.75      7.53 o
   3   9   0       18.54       22.81      4.46 o
   4   9   0        0.49        5.70      7.21 o
   5   9   0       16.14       24.30      8.13 o
   6   9   0      552.43      510.78     14.74 o
   7   9   0        0.11        2.11      7.42 o
   8   9   0       46.70       67.54      8.63 o
   9   9   0        0.25       -3.06      8.02 o
  10   9   0       43.87       46.77      9.65 o
  11   9   0       11.14        7.52     11.66 o
   0  10   0      182.30      189.76     14.53 o
   1  10   0       11.51       15.10      4.30 o
   2  10   0        0.66        1.39      5.19 o
   3  10   0       64.83       58.30      7.14 o
   4  10   0       19.88       15.59      8.83 o
   5  10   0        1.31       -4.21      8.00 o
   6  10   0        2.02        4.93      8.54 o
   7  10   0       66.70       83.11      9.38 o
   8  10   0        0.13        4.38      7.26 o
   9  10   0        0.38       -5.09     13.95 o
  10  10   0       10.86        6.34     14.28 o
   1  11   0        0.74        5.09      6.70 o
   2  11   0      332.99      327.59     10.36 o
   3  11   0        0.24        0.09      8.18 o
   4  11   0       33.00       36.71      9.70 o
   5  11   0        8.00        3.30      9.02 o
   6  11   0        6.32        6.09      9.63 o
   7  11   0        3.32       16.06     14.75 o
   8  11   0        3.51        0.85     14.62 o
   0  12   0       52.93       58.93      9.36 o
   1  12   0        5.66        5.96      6.93 o
   2  12   0        9.28       13.07      6.89 o
   3  12   0       13.98       17.35      9.61 o
   4  12   0        9.06        1.32     11.42 o
   1  13   0        9.25        8.83     13.39 o
   2  13   0        3.31        6.21     13.19 o
   2   0   1      781.35      798.57      4.63 o
   4   0   1     2614.66     2379.53     14.89 o
   6   0   1      562.26      562.34      4.64 o
   8   0   1      496.91      510.32      6.98 o
  10   0   1       14.54       14.24      2.74 o
  12   0   1      264.82      279.63      7.01 o
  14   0   1      107.72      112.35      8.32 o
   1   1   1      248.62      256.34      3.91 o
   2   1   1    17257.06    16394.25     61.32 o
   3   1   1     1322.67     1339.18      6.35 o
   4   1   1     1135.76     1136.96      4.42 o
   5   1   1      551.36      527.26      2.80 o
   6   1   1      559.86      578.40      4.10 o
   7   1   1       50.07       56.83      1.57 o
   8   1   1      144.71      142.62      2.07 o
   9   1   1       11.48       11.25      1.57 o
  10   1   1      213.96      212.01      3.25 o
  11   1   1        1.31        3.41      2.49 o
  12   1   1        9.24       12.38      2.87 o
  13   1   1       29.10       30.09      3.61 o
  14   1   1        8.02        8.51      4.75 o
  15   1   1       18.00       20.41      4.98 o
   1   2   1       32.32       22.55      1.74 o
   2   2   1      785.35      770.88      4.26 o
   3   2   1     4783.69     4707.88     26.99 o
   4   2   1        0.57        3.49      1.16 o
   5   2   1     2389.43     2441.07      8.56 o
   6   2   1       11.71       10.85      1.11 o
   7   2   1       92.60       81.94      1.48 o
   8   2   1       29.72       29.92      1.74 o
   9   2   1       31.33       35.28      1.75 o
  10   2   1       50.45       50.41      2.49 o
  11   2   1      233.87      226.48      4.19 o
  12   2   1       37.28       32.59      3.34 o
  13   2   1      149.12      147.69      4.46 o
  14   2   1       64.39       62.16      4.63 o
  15   2   1       15.72       16.61      6.34 o
   0   3   1     2208.23     2275.80      8.60 o
   1   3   1     1101.43     1115.97      4.00 o
   2   3   1      246.94      240.49      2.88 o
   3   3   1      370.16      379.92      4.27 o
   4   3   1      442.06      499.57      3.47 o
   5   3   1     1004.04     1015.20      6.84 o
   6   3   1      967.65      941.05      5.92 o
   7   3   1      603.84      616.08      5.79 o
   8   3   1      230.23      227.96      3.49 o
   9   3   1       91.44       92.49      2.92 o
  10   3   1      164.40      163.54      3.92 o
  11   3   1       35.18       34.13      3.74 o
  12   3   1       77.62       74.79      4.10 o
  13   3   1       12.12        9.62      3.66 o
  14   3   1       59.09       62.10      4.88 o
  15   3   1       18.44       19.69      7.32 o
   1   4   1      317.09      350.33      3.00 o
   2   4   1      144.76      147.37      2.86 o
   3   4   1     1815.67     1888.98     10.44 o
   4   4   1       19.88       21.07      1.94 o
   5   4   1      559.15      618.06      6.60 o
   6   4   1       93.90       88.77      3.61 o
   7   4   1     1128.95     1102.62     10.27 o
   8   4   1      546.99      532.54      6.21 o
   9   4   1       13.02       13.44      3.21 o
  10   4   1      151.06      148.43      4.18 o
  11   4   1       66.67       70.76      4.03 o
  12   4   1       18.53       16.40      3.83 o
  13   4   1       11.18       10.33      3.87 o
  14   4   1        7.35       10.28      4.32 o
  15   4   1        1.36        0.88      5.45 o
   0   5   1      371.60      393.69      7.75 o
   1   5   1       51.36       57.21      2.42 o
   2   5   1      392.48      393.77      4.10 o
   3   5   1       75.89       80.46      2.83 o
   4   5   1      129.93      140.34      3.12 o
   5   5   1       22.39       19.21      1.82 o
   6   5   1       28.89       29.61      1.65 o
   7   5   1      457.31      450.47      7.05 o
   8   5   1      462.79      447.61      6.95 o
   9   5   1      186.97      182.43      4.85 o
  10   5   1       66.26       60.22      3.96 o
  11   5   1       70.90       69.12      4.55 o
  12   5   1        5.52        4.44      4.38 o
  13   5   1       37.07       35.92      4.92 o
  14   5   1       38.68       35.43      5.09 o
  15   5   1       18.55       19.78      7.43 o
   1   6   1       92.43       93.70      2.83 o
   2   6   1       37.81       40.71      2.67 o
   3   6   1      468.67      474.01      4.95 o
   4   6   1      180.30      175.27      3.61 o
   5   6   1      169.67      181.32      4.05 o
   6   6   1      323.91      332.67      5.38 o
   7   6   1      143.63      146.04      4.44 o
   8   6   1       17.75       17.20      2.94 o
   9   6   1       11.74       12.74      3.82 o
  10   6   1      122.66      125.52      4.75 o
  11   6   1       63.67       62.65      4.61 o
  12   6   1       40.75       41.90      5.35 o
  13   6   1       12.31       11.11      4.75 o
  14   6   1       12.39       18.72      6.23 o
   0   7   1      910.91      875.15      9.49 o
   1   7   1      195.60      198.49      3.78 o
   2   7   1       20.63       18.26      2.85 o
   3   7   1      174.09      168.40      3.85 o
   4   7   1      149.38      151.52      3.86 o
   5   7   1       18.65       18.49      3.21 o
   6   7   1      186.85      171.49      5.74 o
   7   7   1      118.56      131.86      5.45 o
   8   7   1      145.70      146.31      5.64 o
   9   7   1      362.14      354.40      8.81 o
  10   7   1       26.77       30.28      4.08 o
  11   7   1       43.99       37.24      4.64 o
  12   7   1       42.17       38.39      5.61 o
  13   7   1        0.50        3.31      7.05 o
   1   8   1       36.12       36.52      3.19 o
   2   8   1      264.04      254.56      4.89 o
   3   8   1      212.66      207.82      4.41 o
   4   8   1      115.63      115.06      4.54 o
   5   8   1       39.79       44.79      4.15 o
   6   8   1       36.70       40.23      4.56 o
   7   8   1      120.13      123.28      6.46 o
   8   8   1      127.32      124.13      6.54 o
   9   8   1        8.76       12.57      5.48 o
  10   8   1      132.97      136.06      6.43 o
  11   8   1        3.18        5.79      5.68 o
   0   9   1      316.55      305.91      6.93 o
   1   9   1       30.32       31.97      3.19 o
   2   9   1       95.03      100.44      4.93 o
   3   9   1       27.64       32.38      3.92 o
   4   9   1       38.59       45.48      4.11 o
   5   9   1       14.91       19.71      5.36 o
   6   9   1       78.11       79.93      6.43 o
   7   9   1       87.24       88.74      6.62 o
   8   9   1       38.98       47.42      6.40 o
   9   9   1       52.36       66.27      6.51 o
  10   9   1       12.60       25.98      5.54 o
  11   9   1       20.31       23.35     12.71 o
   1  10   1       58.07       59.42      3.93 o
   2  10   1      275.71      272.51      6.06 o
   3  10   1       51.12       52.85      4.96 o
   4  10   1      408.33      398.49      8.84 o
   5  10   1       86.40       87.60      6.80 o
   6  10   1        6.27        9.46      6.27 o
   7  10   1        1.06       -0.93      6.27 o
   8  10   1       22.90       23.14      6.09 o
   9  10   1       27.14       32.44      9.23 o
  10  10   1       44.63       57.58      9.70 o
   0  11   1       40.68       38.66      6.43 o
   1  11   1      119.69      122.98      5.36 o
   2  11   1       36.11       37.29      4.46 o
   3  11   1       45.89       51.35      5.55 o
   4  11   1       22.34       18.95      6.43 o
   5  11   1        1.17        3.04      5.89 o
   6  11   1       18.91       21.18      6.19 o
   7  11   1       10.24        8.84     10.22 o
   8  11   1        5.98        5.65     12.15 o
   1  12   1       27.81       23.96      5.70 o
   2  12   1        6.08        5.44      5.25 o
   3  12   1       25.83       21.34      5.54 o
   4  12   1        4.70        0.53      8.41 o
   0  13   1       70.81       62.56     14.86 o
   1  13   1       35.77       31.54      9.90 o
   0   0   2     4704.98     4594.36     47.35 o
   2   0   2     1786.56     1808.31      8.75 o
   4   0   2      356.37      388.24      4.64 o
   6   0   2     2250.98     2322.14     10.38 o
   8   0   2      189.01      190.73      4.19 o
  10   0   2      203.69      206.24      4.36 o
  12   0   2      152.84      151.49      7.30 o
  14   0   2       28.89       29.01      5.96 o
   1   1   2     2721.92     2727.16      7.17 o
   2   1   2     7152.63     6929.96     32.04 o
   3   1   2      338.45      348.89      2.38 o
   4   1   2      243.79      247.70      1.98 o
   5   1   2      429.46      454.46      3.04 o
   6   1   2      500.19      515.20      5.10 o
   7   1   2      536.55      534.66      4.49 o
   8   1   2      284.80      289.08      3.51 o
   9   1   2       66.22       63.73      2.27 o
  10   1   2       11.27       12.91      1.92 o
  11   1   2      238.05      243.35      4.87 o
  12   1   2      156.17      152.53      4.18 o
  13   1   2       41.31       39.32      4.34 o
  14   1   2       56.07       55.83      5.24 o
  15   1   2        1.79        3.47      4.84 o
   0   2   2     5246.50     5185.68     33.11 o
   1   2   2      102.02       96.91      1.41 o
   2   2   2     1016.83     1006.68      3.17 o
   3   2   2        6.09       11.86      1.21 o
   4   2   2      371.87      366.54      2.56 o
   5   2   2      344.49      352.55      3.66 o
   6   2   2      149.80      143.14      2.33 o
   7   2   2      691.47      708.96      3.99 o
   8   2   2      207.28      207.30      2.53 o
   9   2   2      103.10      105.40      2.16 o
  10   2   2       33.81       35.75      2.39 o
  11   2   2       20.07       21.44      2.73 o
  12   2   2       25.61       30.10      3.35 o
  13   2   2      104.59      113.16      4.50 o
  14   2   2       13.44       16.89      3.97 o
  15   2   2       21.61       17.76      6.51 o
  16   2   2       73.88       66.68     13.68 o
   1   3   2      349.73      355.49      2.51 o
   2   3   2     1442.12     1422.49      6.07 o
   3   3   2     1972.29     1961.53     13.33 o
   4   3   2      525.07      535.23      3.28 o
   5   3   2      642.54      652.05      3.65 o
   6   3   2      106.59       96.95      2.14 o
   7   3   2      386.67      368.91      5.86 o
   8   3   2      129.23      132.23      3.08 o
   9   3   2      110.46      112.60      3.17 o
  10   3   2      366.19      353.56      5.01 o
  11   3   2      108.87      103.20      4.11 o
  12   3   2       99.80       94.83      4.39 o
  13   3   2       48.76       52.00      4.19 o
  14   3   2       10.97       12.18      4.69 o
  15   3   2        2.52        0.52      6.62 o
   0   4   2      659.14      652.32      5.96 o
   1   4   2      631.11      616.90      3.80 o
   2   4   2      595.07      641.58      5.17 o
   3   4   2       90.59       89.32      2.25 o
   4   4   2     1263.57     1307.53      5.78 o
   5   4   2      154.43      159.40      3.29 o
   6   4   2       14.40       16.47      2.71 o
   7   4   2      277.55      282.10      4.55 o
   8   4   2      138.89      133.31      3.81 o
   9   4   2       20.42       19.77      3.13 o
  10   4   2      255.73      247.22      5.43 o
  11   4   2      225.17      216.12      5.43 o
  12   4   2       30.00       29.91      4.37 o
  13   4   2       38.41       37.79      4.38 o
  14   4   2        7.82       15.23      4.47 o
  15   4   2       15.38       15.97      8.50 o
   1   5   2      587.12      577.16      4.14 o
   2   5   2       55.17       57.56      2.49 o
   3   5   2      440.96      473.83      4.67 o
   4   5   2      640.95      635.38      4.91 o
   5   5   2      796.20      790.81      6.18 o
   6   5   2       38.75       37.40      2.53 o
   7   5   2      190.83      193.06      4.65 o
   8   5   2      101.85      106.15      4.16 o
   9   5   2      496.11      471.06      6.57 o
  10   5   2      100.97      104.91      4.37 o
  11   5   2      208.84      207.28      5.60 o
  12   5   2        9.92       11.06      4.42 o
  13   5   2        9.05       11.07      4.56 o
  14   5   2       39.49       39.74      5.07 o
   0   6   2      116.71      110.81      4.25 o
   1   6   2      560.13      552.16      5.05 o
   2   6   2       75.13       72.73      2.94 o
   3   6   2      101.10      105.71      3.11 o
   4   6   2      294.05      291.18      4.07 o
   5   6   2       78.09       75.75      2.96 o
   6   6   2      465.60      467.89      6.79 o
   7   6   2      480.42      451.71     11.17 o
   8   6   2      124.98      129.51      4.24 o
   9   6   2      373.37      366.96      6.62 o
  10   6   2       17.66       17.53      3.80 o
  11   6   2      280.97      261.97      6.67 o
  12   6   2       47.78       51.99      5.48 o
  13   6   2       17.64       14.11      5.81 o
  14   6   2       12.14       18.05      7.97 o
   1   7   2      140.18      145.03      3.74 o
   2   7   2      374.27      364.87      5.13 o
   3   7   2       12.34       13.27      2.87 o
   4   7   2        4.13        6.49      2.65 o
   5   7   2      344.30      332.84      5.75 o
   6   7   2      207.83      196.00      5.61 o
   7   7   2       38.33       35.74      4.45 o
   8   7   2       68.15       69.22      4.75 o
   9   7   2       25.03       28.37      4.48 o
  10   7   2        2.83        4.45      3.76 o
  11   7   2      136.27      140.28      7.15 o
  12   7   2        9.45        5.26      6.03 o
  13   7   2       51.08       43.62     11.74 o
   0   8   2      832.55      838.40     12.32 o
   1   8   2      204.32      203.55      4.63 o
   2   8   2      190.95      191.24      4.22 o
   3   8   2       40.71       38.31      4.37 o
   4   8   2       72.97       75.03      4.38 o
   5   8   2        8.02        7.02      3.57 o
   6   8   2       39.47       36.11      4.16 o
   7   8   2        4.09        6.31      4.24 o
   8   8   2       44.60       42.74      4.50 o
   9   8   2       49.16       48.95      5.27 o
  10   8   2       43.64       53.58      5.52 o
  11   8   2       10.50       17.20      6.16 o
   1   9   2       57.19       55.21      4.45 o
   2   9   2       87.21       86.22      4.38 o
   3   9   2       37.20       33.98      4.45 o
   4   9   2      159.04      148.96      5.21 o
   5   9   2      125.09      113.70      4.84 o
   6   9   2       39.29       39.17      4.64 o
   7   9   2       22.72       30.43      5.88 o
   8   9   2       79.55       78.22      5.85 o
   9   9   2        7.58       12.14      5.28 o
  10   9   2       56.94       65.62      5.87 o
  11   9   2        0.69        4.51     13.44 o
   0  10   2      413.29      405.90     10.34 o
   1  10   2       57.11       60.90      4.80 o
   2  10   2      113.84      114.06      5.20 o
   3  10   2      147.04      149.18      5.13 o
   4  10   2       48.48       47.47      4.33 o
   5  10   2       35.13       44.19      5.84 o
   6  10   2      134.28      135.12      7.58 o
   7  10   2       42.36       53.04      6.52 o
   8  10   2        3.42        9.70      5.60 o
   9  10   2       55.36       54.20      9.33 o
  10  10   2       42.69       47.91      9.67 o
   1  11   2      152.82      157.38      5.87 o
   2  11   2       21.97       20.29      4.78 o
   3  11   2      129.13      122.12      6.28 o
   4  11   2       23.95       30.74      5.50 o
   5  11   2       19.06       24.42      5.93 o
   6  11   2        5.06        8.97      7.63 o
   7  11   2        2.06        5.97     14.91 o
   0  12   2       15.66       18.00      9.68 o
   1  12   2       20.03       20.65      5.10 o
   2  12   2       27.20       27.34      6.01 o
   3  12   2        2.77        0.97      5.88 o
   4  12   2       39.39       41.82      9.91 o
   1  13   2        2.16       -0.80     12.94 o
   2   0   3       85.01       82.56      2.29 o
   4   0   3      640.26      692.30      6.44 o
   6   0   3      305.50      319.93      4.55 o
   8   0   3       20.08       22.20      2.92 o
  10   0   3      594.96      579.02      7.02 o
  12   0   3       98.33       92.16      6.07 o
  14   0   3      118.88      124.74      8.48 o
  16   0   3       89.95       80.01     13.49 o
   0   1   3     1061.61     1183.23      7.01 o
   1   1   3     1597.29     1548.02      6.59 o
   2   1   3      940.63      895.53      4.30 o
   3   1   3      885.88      899.38      5.61 o
   4   1   3      541.53      575.50      3.70 o
   5   1   3      255.42      256.63      2.55 o
   6   1   3       13.59       11.98      1.60 o
   7   1   3      454.12      452.38      3.80 o
   8   1   3       49.78       48.84      1.68 o
   9   1   3       13.82       14.55      1.95 o
  10   1   3       74.15       69.27      2.62 o
  11   1   3       93.26       95.04      3.51 o
  12   1   3      139.94      133.48      4.59 o
  13   1   3        9.63       11.07      4.00 o
  14   1   3       47.81       44.27      4.30 o
  15   1   3        1.82        1.55      6.06 o
   1   2   3     5601.05     5709.35     18.99 o
   2   2   3     2140.27     2223.52     11.90 o
   3   2   3      665.82      646.76      4.39 o
   4   2   3     1235.41     1293.64      5.42 o
   5   2   3      258.18      267.01      3.08 o
   6   2   3      431.01      457.49      5.29 o
   7   2   3       92.45       95.08      1.64 o
   8   2   3       55.33       55.77      1.74 o
   9   2   3      295.71      285.27      3.68 o
  10   2   3      216.71      211.62      3.89 o
  11   2   3      203.89      202.31      4.35 o
  12   2   3       25.14       29.34      3.64 o
  13   2   3      274.28      256.86      6.05 o
  14   2   3       54.79       56.98      4.37 o
  15   2   3       29.79       31.85      6.80 o
   0   3   3     5847.91     5853.80     29.87 o
   1   3   3     2424.87     2512.51      9.79 o
   2   3   3     3233.01     3356.22      7.88 o
   3   3   3      423.99      435.13      2.67 o
   4   3   3      363.53      384.11      5.51 o
   5   3   3       65.64       62.54      1.79 o
   6   3   3        1.16        2.01      0.97 o
   7   3   3       70.45       69.08      2.74 o
   8   3   3       78.92       80.09      3.33 o
   9   3   3      574.15      555.10      6.10 o
  10   3   3       14.03       13.90      2.92 o
  11   3   3        6.74        8.62      3.50 o
  12   3   3       49.42       51.36      4.17 o
  13   3   3        1.21        4.79      4.48 o
  14   3   3       47.73       49.71      5.16 o
  15   3   3        9.38        8.78      5.58 o
   1   4   3       83.67       80.65      1.99 o
   2   4   3       58.88       60.30      1.93 o
   3   4   3      395.73      451.41      3.78 o
   4   4   3      148.20      151.77      3.37 o
   5   4   3      414.76      429.71      5.64 o
   6   4   3       58.00       50.94      1.75 o
   7   4   3      129.13      132.90      4.05 o
   8   4   3       95.76       97.84      4.04 o
   9   4   3       33.26       36.41      3.71 o
  10   4   3      208.82      200.58      5.21 o
  11   4   3      103.20       98.84      4.55 o
  12   4   3       17.89       21.27      4.28 o
  13   4   3        5.30       10.63      4.28 o
  14   4   3        5.97        7.84      5.56 o
  15   4   3        8.88        8.10     12.87 o
   0   5   3      517.36      514.25      6.67 o
   1   5   3      260.81      259.45      3.10 o
   2   5   3       26.54       23.26      2.27 o
   3   5   3      658.65      675.06      5.06 o
   4   5   3      208.05      206.23      3.32 o
   5   5   3       62.10       55.81      2.36 o
   6   5   3        6.38        8.41      1.80 o
   7   5   3      110.56      108.90      4.12 o
   8   5   3      217.05      207.46      5.80 o
   9   5   3      443.65      422.05      6.59 o
  10   5   3       20.55       21.60      3.69 o
  11   5   3       11.13       14.33      3.86 o
  12   5   3       36.18       33.52      4.77 o
  13   5   3       21.52       20.03      5.03 o
  14   5   3       15.20       17.54     13.33 o
   1   6   3      308.72      307.67      3.89 o
   2   6   3      329.29      320.93      4.57 o
   3   6   3      185.25      183.52      3.58 o
   4   6   3       77.28       80.09      3.06 o
   5   6   3       26.40       23.18      3.58 o
   6   6   3       78.41       82.57      4.09 o
   7   6   3      182.38      183.59      5.53 o
   8   6   3      135.17      143.24      4.63 o
   9   6   3        7.44       12.33      3.76 o
  10   6   3      164.80      168.81      5.63 o
  11   6   3       21.42       30.63      5.02 o
  12   6   3      117.73      125.58      7.33 o
  13   6   3       95.73       93.03      9.87 o
  14   6   3        6.65        8.13     10.35 o
   0   7   3      801.95      770.26     12.75 o
   1   7   3      130.45      127.72      4.50 o
   2   7   3        5.83        7.41      3.43 o
   3   7   3       46.94       51.17      3.18 o
   4   7   3      166.73      168.14      4.68 o
   5   7   3      402.83      390.14      6.18 o
   6   7   3       46.56       42.68      3.92 o
   7   7   3      139.05      135.55      5.35 o
   8   7   3      158.45      154.92      6.36 o
   9   7   3      121.36      114.18      6.10 o
  10   7   3       35.64       35.33      5.12 o
  11   7   3       30.05       39.21      5.32 o
  12   7   3       21.58       31.08      5.46 o
  13   7   3       31.20       24.48     10.87 o
   1   8   3      309.99      298.72      6.17 o
   2   8   3       62.04       68.97      4.39 o
   3   8   3       68.07       66.30      3.61 o
   4   8   3      157.40      148.12      4.76 o
   5   8   3        6.14        9.71      3.73 o
   6   8   3       20.49       19.92      3.92 o
   7   8   3        9.90       11.54      4.63 o
   8   8   3       41.59       37.12      4.79 o
   9   8   3       52.27       57.81      5.47 o
  10   8   3       66.69       68.42      6.72 o
  11   8   3       58.02       58.84      6.59 o
  12   8   3       74.32       87.37     14.81 o
   0   9   3     1141.82     1120.65     14.88 o
   1   9   3       46.14       50.29      4.50 o
   2   9   3        8.56       13.24      3.84 o
   3   9   3      191.80      192.08      5.53 o
   4   9   3        3.47        5.64      4.18 o
   5   9   3        9.61       10.04      3.97 o
   6   9   3       23.30       22.19      4.22 o
   7   9   3       73.60       80.93      5.78 o
   8   9   3      157.45      162.02      7.47 o
   9   9   3       38.33       45.99      6.78 o
  10   9   3       13.34       24.28      9.82 o
  11   9   3        1.11       12.64     13.87 o
   1  10   3      206.83      198.45      5.96 o
   2  10   3        6.64       13.42      4.13 o
   3  10   3        4.98        7.42      4.70 o
   4  10   3       48.91       56.70      4.99 o
   5  10   3       23.70       20.51      4.20 o
   6  10   3       12.75       14.84      5.54 o
   7  10   3       65.58       77.48      6.75 o
   8  10   3       24.64       26.04      6.67 o
   9  10   3        5.05       13.21     14.34 o
   0  11   3      111.35      104.40      7.80 o
   1  11   3       36.48       37.66      4.75 o
   2  11   3       23.31       27.56      5.31 o
   3  11   3       42.13       43.91      4.78 o
   4  11   3       45.84       50.24      5.23 o
   5  11   3       47.24       49.53      5.50 o
   6  11   3       11.72       16.07      5.74 o
   1  12   3       85.52       87.34      7.46 o
   2  12   3        5.28        9.55      5.43 o
   3  12   3       27.68       30.81      6.70 o
   4  12   3        4.55        4.73      6.21 o
   5  12   3       25.26        4.90     14.21 o
   0   0   4     9663.19     9593.71     84.86 o
   2   0   4      376.04      376.27      3.91 o
   4   0   4      303.86      306.65      4.11 o
   6   0   4      428.77      409.67      6.25 o
   8   0   4       53.90       56.86      3.18 o
  10   0   4      170.62      167.64      5.38 o
  12   0   4      168.69      166.55     10.29 o
  14   0   4       59.20       54.74      7.89 o
   1   1   4     1199.18     1254.53      5.02 o
   2   1   4     1333.45     1353.51      4.67 o
   3   1   4      940.96      943.94      6.18 o
   4   1   4     1949.97     2125.18      8.83 o
   5   1   4      608.97      605.16      4.39 o
   6   1   4      559.31      529.42      4.44 o
   7   1   4      378.49      383.67      4.27 o
   8   1   4      126.42      128.17      2.68 o
   9   1   4       35.35       35.05      2.72 o
  10   1   4      502.42      484.51      5.23 o
  11   1   4      368.98      362.02      5.31 o
  12   1   4      144.11      135.88      4.68 o
  13   1   4       31.11       34.18      3.63 o
  14   1   4       49.52       55.76      4.61 o
  15   1   4        0.04        5.02      6.16 o
   0   2   4     2123.24     2299.20     10.16 o
   1   2   4     2168.85     2250.84      6.87 o
   2   2   4     1686.29     1737.00      8.13 o
   3   2   4     2320.11     2357.74      9.85 o
   4   2   4      348.54      351.42      3.11 o
   5   2   4        2.41        6.29      1.28 o
   6   2   4      199.51      201.60      2.78 o
   7   2   4      335.14      322.35      5.69 o
   8   2   4      149.81      142.52      3.84 o
   9   2   4      404.57      419.82      4.96 o
  10   2   4       35.47       32.32      2.73 o
  11   2   4      151.75      153.46      3.69 o
  12   2   4      149.16      141.05      4.58 o
  13   2   4       75.14       71.21      4.44 o
  14   2   4       12.27       15.94      3.89 o
  15   2   4        6.31        8.94      6.49 o
   1   3   4     1579.80     1594.79      8.11 o
   2   3   4      827.86      826.01      4.67 o
   3   3   4      197.23      222.14      3.16 o
   4   3   4     1112.33     1152.87      6.33 o
   5   3   4      212.18      222.46      3.39 o
   6   3   4      362.49      372.18      3.70 o
   7   3   4       38.15       36.05      3.00 o
   8   3   4       87.18       85.11      3.45 o
   9   3   4      267.53      274.57      4.87 o
  10   3   4       58.88       60.52      3.51 o
  11   3   4      406.69      402.85      6.63 o
  12   3   4        0.88        2.32      4.30 o
  13   3   4       10.05        9.02      4.24 o
  14   3   4       29.92       30.28      5.35 o
  15   3   4       10.55        7.76      8.77 o
   0   4   4     1664.70     1628.66     11.51 o
   1   4   4       85.98       88.16      1.52 o
   2   4   4      714.09      749.39      5.02 o
   3   4   4       57.86       55.91      1.99 o
   4   4   4       89.32       85.90      2.43 o
   5   4   4      556.51      570.75      5.35 o
   6   4   4      121.79      123.05      3.10 o
   7   4   4      812.65      764.02      5.88 o
   8   4   4      235.32      224.21      4.95 o
   9   4   4       92.69      103.18      4.27 o
  10   4   4      152.41      142.25      4.74 o
  11   4   4      182.39      180.80      5.24 o
  12   4   4        7.97        8.49      4.15 o
  13   4   4        1.77        4.37      5.61 o
  14   4   4       26.29       32.68      7.80 o
  15   4   4       21.47       23.06     13.87 o
   1   5   4      447.72      432.64      4.16 o
   2   5   4       53.11       56.89      2.04 o
   3   5   4     1208.38     1183.44      6.88 o
   4   5   4      217.68      209.01      4.31 o
   5   5   4       28.22       25.61      1.98 o
   6   5   4      329.78      308.97      4.61 o
   7   5   4       63.63       60.06      3.67 o
   8   5   4      186.81      178.50      4.77 o
   9   5   4      230.21      235.35      5.42 o
  10   5   4       25.51       27.79      4.25 o
  11   5   4       40.36       35.26      4.42 o
  12   5   4       14.30       19.26      4.51 o
  13   5   4        3.31        4.54      5.24 o
   0   6   4      579.97      560.36      7.74 o
   1   6   4       28.15       26.25      2.06 o
   2   6   4       77.74       73.00      2.96 o
   3   6   4      237.30      239.64      3.87 o
   4   6   4       36.94       38.66      2.39 o
   5   6   4      344.61      339.72      6.12 o
   6   6   4      259.78      241.04      5.32 o
   7   6   4      869.85      809.65      9.40 o
   8   6   4       39.16       35.74      4.50 o
   9   6   4       39.71       38.09      4.66 o
  10   6   4        5.10        4.47      4.67 o
  11   6   4       17.54       24.20      4.96 o
  12   6   4        4.32        6.57      4.92 o
  13   6   4       37.72       40.66     11.06 o
   1   7   4      486.56      484.47      5.67 o
   2   7   4       88.31       90.05      3.51 o
   3   7   4      186.45      187.59      4.07 o
   4   7   4      190.02      185.62      4.57 o
   5   7   4      484.32      492.37      7.56 o
   6   7   4       52.73       64.81      4.20 o
   7   7   4       52.20       62.05      5.03 o
   8   7   4       20.20       16.35      4.37 o
   9   7   4        7.06        6.66      4.96 o
  10   7   4      122.82      122.02      6.35 o
  11   7   4       57.30       63.28      5.92 o
  12   7   4        4.17        5.83      6.62 o
  13   7   4        4.60        7.39     10.25 o
   0   8   4       52.27       61.27      5.10 o
   1   8   4      161.56      150.82      4.19 o
   2   8   4     1139.32     1094.82     12.07 o
   3   8   4       78.46       81.75      3.97 o
   4   8   4       31.62       34.54      4.48 o
   5   8   4       13.27       12.80      3.74 o
   6   8   4       19.09       18.41      4.06 o
   7   8   4       36.17       31.52      4.83 o
   8   8   4       70.58       66.55      6.18 o
   9   8   4       42.58       43.96      5.61 o
  10   8   4       39.26       40.34      5.42 o
  11   8   4        1.18       -1.25      8.96 o
  12   8   4       21.71       19.54     12.51 o
   1   9   4       88.08       88.48      3.98 o
   2   9   4      400.15      374.37      6.32 o
   3   9   4       13.11       14.74      4.17 o
   4   9   4       25.53       30.60      4.69 o
   5   9   4        8.72       11.28      4.00 o
   6   9   4       31.23       33.63      4.83 o
   7   9   4       18.10       18.62      4.71 o
   8   9   4       49.28       61.02      5.89 o
   9   9   4       16.82       24.92      6.56 o
  10   9   4      104.03      103.81     10.37 o
   0  10   4      299.97      291.75      8.49 o
   1  10   4       35.41       33.03      4.06 o
   2  10   4      104.44       93.75      5.25 o
   3  10   4       89.57       98.62      5.43 o
   4  10   4       23.16       19.07      4.93 o
   5  10   4       13.22       16.89      4.34 o
   6  10   4       39.14       41.33      4.85 o
   7  10   4       43.57       49.72      5.80 o
   8  10   4       72.14       81.53      7.70 o
   1  11   4       45.73       55.08      5.18 o
   2  11   4       46.94       41.94      5.07 o
   3  11   4       67.15       70.96      5.57 o
   4  11   4       57.68       56.43      5.02 o
   5  11   4      108.97      114.87      6.74 o
   6  11   4       26.85       34.93      7.97 o
   0  12   4      101.41      106.37     11.37 o
   1  12   4       20.88       24.80      6.44 o
   2  12   4       75.02       72.64      7.09 o
   3  12   4       68.90       63.80      6.96 o
   4  12   4      100.82      100.07      8.23 o
   2   0   5      206.68      209.17      3.85 o
   4   0   5     1724.04     1754.98     14.49 o
   6   0   5      255.20      277.54      3.38 o
   8   0   5      566.98      577.38      6.33 o
  10   0   5      292.49      289.39      6.55 o
  12   0   5      165.27      159.83      7.10 o
  14   0   5       25.62       27.07      5.85 o
   0   1   5       29.87       28.38      1.97 o
   1   1   5      185.50      188.75      2.12 o
   2   1   5        9.65       10.70      1.58 o
   3   1   5      659.70      676.74      3.94 o
   4   1   5      230.27      245.55      2.41 o
   5   1   5       88.71       89.38      1.81 o
   6   1   5       69.71       69.89      1.62 o
   7   1   5      745.56      727.49      4.76 o
   8   1   5      169.96      164.50      3.33 o
   9   1   5      255.95      264.32      4.04 o
  10   1   5       24.34       24.34      2.92 o
  11   1   5       15.51       17.95      3.00 o
  12   1   5       30.52       27.90      3.77 o
  13   1   5       50.75       57.00      4.12 o
  14   1   5       98.59       96.52      5.08 o
  15   1   5       19.71       19.88      6.99 o
   1   2   5      441.87      451.59      3.20 o
   2   2   5      279.38      316.52      2.58 o
   3   2   5       42.37       42.18      1.27 o
   4   2   5      256.30      261.39      2.70 o
   5   2   5     1080.89     1044.90     10.53 o
   6   2   5      531.32      553.97      4.15 o
   7   2   5       40.32       37.93      3.20 o
   8   2   5       96.34       97.83      3.91 o
   9   2   5       15.67       17.10      2.69 o
  10   2   5       40.48       40.56      2.99 o
  11   2   5      116.55      114.14      3.95 o
  12   2   5       15.44       16.96      3.40 o
  13   2   5        2.75        1.57      4.53 o
  14   2   5        0.52        6.63      5.56 o
  15   2   5        1.52        2.25      8.28 o
   0   3   5      253.49      283.51      5.06 o
   1   3   5      110.77      110.73      2.25 o
   2   3   5      813.94      861.63      4.61 o
   3   3   5      641.05      664.77      4.97 o
   4   3   5      444.78      448.67      4.88 o
   5   3   5      309.13      305.60      5.06 o
   6   3   5      620.47      609.52      4.96 o
   7   3   5      229.12      220.64      4.25 o
   8   3   5      327.93      319.84      5.08 o
   9   3   5      561.53      555.70      6.39 o
  10   3   5       34.40       37.39      3.19 o
  11   3   5       16.85       22.59      3.42 o
  12   3   5        9.97        9.76      4.26 o
  13   3   5       39.38       41.17      5.66 o
  14   3   5        2.46        4.45      6.35 o
   1   4   5       57.52       60.74      2.48 o
   2   4   5      147.59      152.06      2.91 o
   3   4   5      209.33      209.78      2.91 o
   4   4   5       26.03       32.78      3.41 o
   5   4   5      103.20      109.31      2.95 o
   6   4   5      130.31      131.57      3.21 o
   7   4   5      193.89      189.47      4.18 o
   8   4   5      441.44      423.98      5.73 o
   9   4   5        1.37        3.74      3.89 o
  10   4   5      116.07      114.36      4.98 o
  11   4   5       46.16       47.22      4.39 o
  12   4   5       23.52       21.94      4.90 o
  13   4   5       50.86       51.34      6.29 o
  14   4   5       13.08        6.85     12.65 o
   0   5   5     1300.15     1275.30      8.35 o
   1   5   5      342.41      309.04      4.71 o
   2   5   5      337.42      328.82      5.33 o
   3   5   5      381.14      352.42      4.12 o
   4   5   5       54.18       52.62      1.94 o
   5   5   5      206.18      207.25      5.13 o
   6   5   5      122.59      121.86      4.60 o
   7   5   5      347.93      348.43      6.22 o
   8   5   5       13.79       16.66      3.92 o
   9   5   5       68.63       63.69      4.76 o
  10   5   5       33.06       40.96      4.50 o
  11   5   5       23.05       24.92      4.48 o
  12   5   5       24.53       34.08      5.41 o
  13   5   5       16.14       18.26      8.93 o
   1   6   5      387.55      369.31      4.88 o
   2   6   5      131.41      128.20      3.46 o
   3   6   5      574.18      571.72      5.41 o
   4   6   5       78.65       70.15      4.37 o
   5   6   5       54.78       51.72      4.31 o
   6   6   5       43.36       50.13      3.97 o
   7   6   5       11.55       13.33      4.33 o
   8   6   5       49.75       51.67      4.64 o
   9   6   5       17.42       22.17      4.70 o
  10   6   5       86.67       77.62      5.12 o
  11   6   5       31.36       40.02      5.22 o
  12   6   5       63.65       68.38      5.72 o
   0   7   5      454.61      434.13      7.89 o
   1   7   5      125.37      126.12      3.86 o
   2   7   5       30.48       30.02      3.09 o
   3   7   5       19.53       18.61      4.17 o
   4   7   5      629.08      609.51      8.07 o
   5   7   5      379.05      363.09      6.87 o
   6   7   5       11.36       12.66      3.63 o
   7   7   5       30.03       32.61      4.58 o
   8   7   5       54.49       66.15      5.00 o
   9   7   5       52.92       62.02      5.39 o
  10   7   5       62.36       64.69      5.81 o
  11   7   5       46.30       53.84      6.06 o
  12   7   5       19.42       16.25      7.03 o
   1   8   5       18.03       16.94      3.13 o
   2   8   5      119.58      110.09      4.34 o
   3   8   5      386.35      374.83      7.20 o
   4   8   5       98.38       93.04      4.97 o
   5   8   5      114.53      101.56      5.08 o
   6   8   5       16.25       27.40      4.68 o
   7   8   5       37.94       39.54      4.99 o
   8   8   5      194.71      213.97      6.92 o
   9   8   5       19.40       21.46      5.38 o
  10   8   5       87.41       99.02      6.64 o
  11   8   5       19.82       19.15      7.35 o
   0   9   5      352.46      334.36      8.13 o
   1   9   5      103.97      105.54      4.57 o
   2   9   5      381.10      372.13      7.42 o
   3   9   5       24.77       25.88      4.53 o
   4   9   5       12.15       13.54      4.16 o
   5   9   5        6.48       10.71      4.42 o
   6   9   5       29.63       29.21      4.72 o
   7   9   5       73.33       77.61      5.50 o
   8   9   5       50.33       58.88      5.41 o
   9   9   5       20.11       17.85      6.23 o
   1  10   5       28.55       32.36      4.72 o
   2  10   5        7.66        6.95      4.27 o
   3  10   5        3.27        3.96      4.52 o
   4  10   5        3.74        5.91      4.58 o
   5  10   5        1.35        5.71      4.59 o
   6  10   5       15.50       20.85      5.05 o
   7  10   5       15.63       21.16      5.12 o
   0  11   5      159.93      162.70     11.25 o
   1  11   5       99.12      101.39      6.48 o
   2  11   5       40.32       42.64      5.02 o
   3  11   5        4.20        4.92      4.85 o
   4  11   5        6.25        9.56      5.20 o
   5  11   5      122.50      113.96      7.51 o
   6  11   5       42.91       34.03     10.81 o
   1  12   5       32.88       34.31     10.42 o
   2  12   5        7.34        8.84      8.10 o
   3  12   5       81.57       83.69      7.24 o
   4  12   5        4.86        8.11     12.30 o
   0   0   6     3321.61     3274.66     28.57 o
   2   0   6      235.21      238.21      3.78 o
   4   0   6       19.54       22.65      3.52 o
   6   0   6      231.42      259.40      3.80 o
   8   0   6      628.80      633.85      9.76 o
  10   0   6      218.97      234.30      6.52 o
  12   0   6      157.89      152.28      6.10 o
  14   0   6        8.88        4.53      6.36 o
   1   1   6      615.59      604.63      4.40 o
   2   1   6      185.79      193.55      3.20 o
   3   1   6        3.88        2.09      1.63 o
   4   1   6      891.87      938.66      9.06 o
   5   1   6       64.24       64.10      1.52 o
   6   1   6       69.22       71.39      1.63 o
   7   1   6       12.90       13.13      2.50 o
   8   1   6        5.75        3.96      2.51 o
   9   1   6       17.42       21.01      3.19 o
  10   1   6        6.17        8.04      3.08 o
  11   1   6       85.03       92.41      3.98 o
  12   1   6       41.50       45.38      4.07 o
  13   1   6       17.69       16.90      4.12 o
  14   1   6       54.93       53.53      5.56 o
  15   1   6       15.54       15.68     12.59 o
   0   2   6      471.26      514.21      6.47 o
   1   2   6      150.94      152.75      2.27 o
   2   2   6      719.42      722.03      5.11 o
   3   2   6      543.04      525.09      5.03 o
   4   2   6       93.93       90.90      2.38 o
   5   2   6       50.24       52.81      2.61 o
   6   2   6      154.31      151.52      3.23 o
   7   2   6      982.76      961.46      7.66 o
   8   2   6      337.55      323.46      5.18 o
   9   2   6      166.29      170.09      4.08 o
  10   2   6       56.49       50.84      3.54 o
  11   2   6      141.24      132.41      4.34 o
  12   2   6       42.23       44.75      3.99 o
  13   2   6       55.98       58.28      5.95 o
  14   2   6        0.33        2.15      8.34 o
   1   3   6      199.29      205.65      2.56 o
   2   3   6      331.75      335.61      2.81 o
   3   3   6      106.57      112.84      2.27 o
   4   3   6      164.66      167.00      3.00 o
   5   3   6       71.10       66.96      2.18 o
   6   3   6      119.26      109.88      2.84 o
   7   3   6       87.17       87.08      3.45 o
   8   3   6       48.09       42.65      3.84 o
   9   3   6      117.51      128.50      4.42 o
  10   3   6      331.17      314.56      6.61 o
  11   3   6      105.18      102.08      5.19 o
  12   3   6       25.51       28.23      4.64 o
  13   3   6       75.03       77.70      6.25 o
  14   3   6       19.10       17.48     11.19 o
   0   4   6     1892.01     1966.29     12.68 o
   1   4   6      160.94      156.28      2.35 o
   2   4   6       87.94       83.55      2.64 o
   3   4   6      474.34      481.91      5.35 o
   4   4   6      121.74      125.28      4.27 o
   5   4   6       53.64       53.00      3.48 o
   6   4   6       42.11       48.65      3.33 o
   7   4   6      173.32      170.30      4.81 o
   8   4   6        2.34        1.50      3.56 o
   9   4   6      277.22      271.18      6.29 o
  10   4   6       83.40       86.88      4.89 o
  11   4   6       99.03       88.76      6.00 o
  12   4   6        8.72       11.33      5.06 o
  13   4   6      126.56      129.88     11.45 o
   1   5   6      488.90      500.19      5.97 o
   2   5   6      118.59      117.33      3.17 o
   3   5   6      199.16      201.63      3.42 o
   4   5   6      272.75      280.37      4.70 o
   5   5   6      104.74      112.01      4.66 o
   6   5   6      166.17      155.33      4.95 o
   7   5   6       27.68       28.34      4.18 o
   8   5   6       49.47       49.31      3.84 o
   9   5   6      170.46      161.37      5.34 o
  10   5   6       25.48       29.87      4.60 o
  11   5   6       41.54       42.15      5.39 o
  12   5   6        5.14        6.14      5.06 o
  13   5   6       42.43       45.23     14.02 o
   0   6   6      412.74      409.36      7.38 o
   1   6   6      301.59      297.51      5.18 o
   2   6   6      733.81      709.71      8.60 o
   3   6   6      426.47      422.25      6.91 o
   4   6   6       17.92       18.44      3.86 o
   5   6   6      231.87      238.57      5.80 o
   6   6   6       27.23       26.45      4.68 o
   7   6   6       68.95       70.30      4.71 o
   8   6   6       50.78       59.30      4.95 o
   9   6   6       88.32       87.48      5.21 o
  10   6   6        1.24        2.82      4.97 o
  11   6   6        4.52        9.12      4.82 o
  12   6   6        9.43        7.86      8.73 o
   1   7   6      699.35      687.13      8.42 o
   2   7   6      278.76      274.11      6.28 o
   3   7   6        1.01        1.89      3.83 o
   4   7   6       78.35       66.93      4.57 o
   5   7   6       78.07       80.73      4.82 o
   6   7   6       11.45       14.93      4.79 o
   7   7   6       58.10       56.89      5.06 o
   8   7   6       59.47       61.54      5.02 o
   9   7   6       10.37       10.41      4.44 o
  10   7   6      257.66      285.02     10.20 o
  11   7   6       43.80       56.42      7.89 o
  12   7   6       64.09       69.43     10.84 o
   0   8   6      960.63      915.83     11.34 o
   1   8   6       93.49       91.92      4.25 o
   2   8   6      120.12      120.88      5.23 o
   3   8   6       63.02       70.45      4.86 o
   4   8   6        7.52       10.24      4.10 o
   5   8   6       93.45       97.07      5.16 o
   6   8   6       34.51       36.11      5.06 o
   7   8   6       62.58       62.10      5.21 o
   8   8   6       11.68       13.40      5.00 o
   9   8   6       62.35       67.08      5.79 o
  10   8   6       45.06       58.08      8.02 o
  11   8   6        1.70       -0.73      8.34 o
   1   9   6       53.41       58.24      4.65 o
   2   9   6       53.72       59.71      4.96 o
   3   9   6       53.68       51.61      4.84 o
   4   9   6       59.19       59.52      5.01 o
   5   9   6       80.93       81.20      5.79 o
   6   9   6       37.72       39.89      4.99 o
   7   9   6       35.74       39.22      5.39 o
   8   9   6        5.42       11.64      5.31 o
   9   9   6       18.37       25.66      9.71 o
  10   9   6      171.11      156.93     18.27 o
   0  10   6      177.29      167.02     14.73 o
   1  10   6       15.96       22.14      5.18 o
   2  10   6       59.96       56.81      4.94 o
   3  10   6       80.36       77.93      5.53 o
   4  10   6       96.81      107.96      5.99 o
   5  10   6       19.64       23.36      5.53 o
   6  10   6       32.97       30.36      5.26 o
   7  10   6        5.98        7.84      9.74 o
   8  10   6       44.97       47.99     15.15 o
   1  11   6       88.24       92.58      7.79 o
   2  11   6       89.93      102.72      7.80 o
   3  11   6       99.02       99.45      6.65 o
   4  11   6        5.11        5.94      7.47 o
   5  11   6       56.24       58.50      9.27 o
   6  11   6        3.19        7.92     14.68 o
   2   0   7      774.52      758.71      8.99 o
   4   0   7      441.94      424.63      7.25 o
   6   0   7      544.95      547.88      7.30 o
   8   0   7      317.80      324.24      7.97 o
  10   0   7      495.14      491.03      9.84 o
  12   0   7      109.68      107.99      6.94 o
  14   0   7       42.25       45.15     13.10 o
   0   1   7      786.55      773.34      8.44 o
   1   1   7      193.42      184.06      2.99 o
   2   1   7       14.80       16.92      1.81 o
   3   1   7      267.62      271.73      3.97 o
   4   1   7      148.16      160.04      3.49 o
   5   1   7      102.61      106.52      3.27 o
   6   1   7      371.74      384.64      4.42 o
   7   1   7      303.15      290.55      4.37 o
   8   1   7      100.58       96.98      3.80 o
   9   1   7      103.50      103.17      3.91 o
  10   1   7      139.81      145.55      4.38 o
  11   1   7        0.59        4.13      3.34 o
  12   1   7       51.69       58.16      4.17 o
  13   1   7        2.81        6.60      4.40 o
  14   1   7       67.14       70.77     11.57 o
   1   2   7      533.13      502.58      3.73 o
   2   2   7       69.84       64.78      2.19 o
   3   2   7      142.49      151.37      2.71 o
   4   2   7       15.29       15.26      2.76 o
   5   2   7      716.71      703.50      8.59 o
   6   2   7       46.30       48.80      3.20 o
   7   2   7       11.31       12.23      2.73 o
   8   2   7       35.48       37.02      3.89 o
   9   2   7       52.04       64.20      4.14 o
  10   2   7       52.27       53.58      3.87 o
  11   2   7       55.67       62.93      4.31 o
  12   2   7        6.37        7.50      4.22 o
  13   2   7       85.22       80.51      6.11 o
   0   3   7      412.31      410.20      6.60 o
   1   3   7      195.38      198.44      2.70 o
   2   3   7      535.92      553.38      4.52 o
   3   3   7        0.97        0.87      1.80 o
   4   3   7       43.91       41.49      2.23 o
   5   3   7       40.92       46.59      3.39 o
   6   3   7       17.73       18.37      2.99 o
   7   3   7       38.87       47.30      3.45 o
   8   3   7       61.25       56.83      3.71 o
   9   3   7      285.84      265.57      6.07 o
  10   3   7       13.60       15.37      3.82 o
  11   3   7        4.79        5.29      4.05 o
  12   3   7        3.08        5.77      4.52 o
  13   3   7       11.30       13.96      6.94 o
   1   4   7      368.03      369.24      3.34 o
   2   4   7      624.86      607.86      6.80 o
   3   4   7      272.81      272.78      4.24 o
   4   4   7      111.53      115.36      4.47 o
   5   4   7        5.86        8.78      3.10 o
   6   4   7        0.05        4.01      3.89 o
   7   4   7      209.82      209.19      5.17 o
   8   4   7       72.60       74.06      4.27 o
   9   4   7        5.13        6.86      3.76 o
  10   4   7       23.39       23.20      4.92 o
  11   4   7       29.36       21.18      4.61 o
  12   4   7       14.30       12.70      4.88 o
  13   4   7        0.19        1.46      9.50 o
   0   5   7      572.80      543.11     13.86 o
   1   5   7       94.41       90.50      3.25 o
   2   5   7      141.84      146.67      3.57 o
   3   5   7      163.94      165.54      4.34 o
   4   5   7       42.43       48.12      4.25 o
   5   5   7      138.64      138.94      5.01 o
   6   5   7       25.46       30.76      4.79 o
   7   5   7      153.67      158.58      5.71 o
   8   5   7       39.15       46.76      4.22 o
   9   5   7        2.23        2.37      3.79 o
  10   5   7       31.76       35.39      5.18 o
  11   5   7       69.35       72.12      6.01 o
  12   5   7       51.11       61.67      9.29 o
  13   5   7       31.97       11.03     13.73 o
   1   6   7      140.14      131.23      3.72 o
   2   6   7      287.37      292.93      5.41 o
   3   6   7      289.40      294.74      6.31 o
   4   6   7      347.08      319.13      6.56 o
   5   6   7       14.51       12.62      3.96 o
   6   6   7       18.79       15.57      4.61 o
   7   6   7       34.88       35.56      4.54 o
   8   6   7       24.51       30.45      4.74 o
   9   6   7        5.65        6.69      4.46 o
  10   6   7       68.03       74.72      5.90 o
  11   6   7       78.62       98.65     11.29 o
  12   6   7        7.14        4.96     14.83 o
   0   7   7        9.72       10.91      4.19 o
   1   7   7       23.54       25.46      3.47 o
   2   7   7      119.26      125.12      4.98 o
   3   7   7       14.35       14.46      4.22 o
   4   7   7        1.29        4.57      3.87 o
   5   7   7       16.68       16.33      4.10 o
   6   7   7       10.69       10.71      4.98 o
   7   7   7       58.94       56.73      5.20 o
   8   7   7      114.38      122.73      5.86 o
   9   7   7       14.87       22.85      5.04 o
  10   7   7       40.26       49.73      6.56 o
  11   7   7       36.01       42.64     10.51 o
   1   8   7       13.81       15.71      4.03 o
   2   8   7       28.13       31.42      4.51 o
   3   8   7      121.63      109.10      5.14 o
   4   8   7       16.48       19.49      4.53 o
   5   8   7       87.26       86.94      5.73 o
   6   8   7       33.34       38.88      5.38 o
   7   8   7       57.80       69.32      5.70 o
   8   8   7       95.14       99.49      5.79 o
   9   8   7       10.37       15.81      6.65 o
  10   8   7       42.85       46.67      9.57 o
   0   9   7       10.03       23.97     10.41 o
   1   9   7       78.09       79.82      5.69 o
   2   9   7      101.17      110.52      5.61 o
   3   9   7       37.73       42.11      4.65 o
   4   9   7       66.69       59.55      5.19 o
   5   9   7       24.59       30.05      5.29 o
   6   9   7       58.68       58.15      5.82 o
   7   9   7        0.50        6.49      4.89 o
   8   9   7       11.58       13.28      9.36 o
   1  10   7        3.64        7.43      6.30 o
   2  10   7       40.10       44.39      5.92 o
   3  10   7       45.36       43.49      5.16 o
   4  10   7       63.23       63.66      6.13 o
   5  10   7       74.04       97.36      8.53 o
   6  10   7        2.58        5.76      7.13 o
   7  10   7        0.46       -1.23     13.40 o
   0  11   7      175.80      184.05     13.24 o
   1  11   7       25.22       27.86      8.00 o
   2  11   7       57.44       73.54     11.26 o
   3  11   7        1.76        6.09      9.13 o
   4  11   7        0.00        4.51      8.81 o
   5  11   7       13.71        5.57     12.35 o
   0   0   8      917.21      892.06     18.68 o
   2   0   8      227.69      223.80      6.03 o
   4   0   8      334.13      314.57      5.37 o
   6   0   8      390.48      382.13      6.01 o
   8   0   8      173.83      166.83      6.68 o
  10   0   8       97.79       98.49      6.16 o
  12   0   8       56.48       61.16      7.00 o
   1   1   8       85.74       80.03      3.34 o
   2   1   8      559.97      544.00      5.99 o
   3   1   8      242.53      257.32      4.70 o
   4   1   8      223.69      242.98      4.32 o
   5   1   8      116.21      116.15      3.37 o
   6   1   8      266.89      257.75      4.10 o
   7   1   8       90.01       92.84      3.90 o
   8   1   8      572.12      573.45      6.66 o
   9   1   8       62.43       64.49      3.91 o
  10   1   8      149.81      159.16      4.95 o
  11   1   8        0.63        1.81      3.62 o
  12   1   8       69.11       69.09      4.62 o
  13   1   8        6.64        7.81      6.45 o
   0   2   8      155.10      162.64      4.46 o
   1   2   8      313.31      303.51      4.13 o
   2   2   8      255.99      246.55      3.33 o
   3   2   8       94.85       89.49      3.17 o
   4   2   8       66.75       68.21      3.43 o
   5   2   8      439.41      450.77      6.43 o
   6   2   8      115.36      117.51      5.12 o
   7   2   8      198.82      191.50      5.43 o
   8   2   8       29.17       27.45      3.46 o
   9   2   8      131.69      137.92      4.76 o
  10   2   8        1.54        2.98      3.48 o
  11   2   8       60.60       60.15      4.42 o
  12   2   8        6.28        4.52      3.83 o
  13   2   8        6.36        5.17      8.82 o
   1   3   8       73.78       75.85      2.71 o
   2   3   8      311.24      307.19      3.89 o
   3   3   8      233.99      226.65      4.86 o
   4   3   8       99.99       89.28      3.71 o
   5   3   8       59.38       63.34      3.70 o
   6   3   8        1.96        4.40      3.30 o
   7   3   8       56.60       55.88      3.76 o
   8   3   8      132.56      140.37      4.99 o
   9   3   8       94.29       95.42      4.66 o
  10   3   8       59.18       66.14      4.68 o
  11   3   8      122.57      134.53      5.47 o
  12   3   8       40.88       48.87      5.85 o
  13   3   8       35.05       45.55      9.50 o
   0   4   8      289.05      283.95      5.35 o
   1   4   8      125.30      119.31      3.53 o
   2   4   8      415.74      385.41      5.77 o
   3   4   8       20.18       18.46      3.89 o
   4   4   8       13.23       15.56      3.98 o
   5   4   8      193.53      197.18      5.91 o
   6   4   8       37.16       45.49      4.16 o
   7   4   8      105.36       93.83      4.83 o
   8   4   8       50.27       51.77      3.82 o
   9   4   8       74.48       83.81      4.68 o
  10   4   8       29.00       29.57      4.56 o
  11   4   8       31.86       26.22      4.59 o
  12   4   8        6.58        4.57      6.84 o
  13   4   8       10.94       17.43     14.34 o
   1   5   8      269.88      257.21      4.57 o
   2   5   8       72.53       64.01      3.74 o
   3   5   8      312.03      295.73      5.33 o
   4   5   8      242.62      223.57      5.73 o
   5   5   8       51.81       56.05      4.28 o
   6   5   8        0.48        5.94      4.54 o
   7   5   8        2.13        4.04      3.76 o
   8   5   8       86.40       83.34      4.43 o
   9   5   8       81.20       96.27      5.54 o
  10   5   8        4.41        9.65      4.70 o
  11   5   8       30.75       29.50      7.27 o
  12   5   8       11.68        7.99      8.39 o
   0   6   8       81.90       77.08      4.77 o
   1   6   8        7.47        5.84      3.24 o
   2   6   8       76.98       70.07      3.96 o
   3   6   8       21.74       17.74      4.04 o
   4   6   8       33.73       39.95      4.34 o
   5   6   8       23.37       19.78      4.79 o
   6   6   8       68.85       82.52      5.63 o
   7   6   8       10.76        8.12      4.87 o
   8   6   8        6.73       13.71      4.57 o
   9   6   8      121.58      141.03      6.07 o
  10   6   8       53.17       63.17      6.20 o
  11   6   8       67.40       89.69     16.16 o
   1   7   8       91.96       86.21      4.25 o
   2   7   8       73.99       76.98      4.92 o
   3   7   8       68.14       66.15      4.84 o
   4   7   8       35.55       38.78      4.39 o
   5   7   8       39.69       48.01      5.16 o
   6   7   8       19.20       26.38      5.25 o
   7   7   8       13.21       13.07      5.34 o
   8   7   8       30.23       34.52      5.22 o
   9   7   8        1.78        8.80      5.24 o
   0   8   8      160.53      160.98      9.61 o
   1   8   8       11.17       12.86      5.00 o
   2   8   8       25.81       28.41      4.46 o
   3   8   8       16.56       16.11      4.40 o
   4   8   8        7.84       13.81      4.57 o
   5   8   8       54.80       66.00      5.82 o
   6   8   8        0.39        3.09      4.84 o
   7   8   8       46.51       50.88      5.31 o
   8   8   8       46.58       56.42      8.19 o
   9   8   8       24.96       15.35     11.47 o
   1   9   8       15.91       17.59      6.79 o
   2   9   8       53.52       58.18      6.03 o
   3   9   8       54.75       58.50      5.22 o
   4   9   8       50.72       49.92      5.76 o
   5   9   8       27.16       26.52      5.38 o
   6   9   8       41.70       53.08      7.62 o
   7   9   8        9.45       18.03      7.25 o
   0  10   8      176.27      205.05     13.21 o
   1  10   8        8.37       14.44      6.77 o
   2  10   8       28.70       36.76      7.07 o
   3  10   8       23.23       30.53      7.11 o
   4  10   8      200.96      209.96      9.75 o
   5  10   8        3.26       12.77      8.81 o
   2  11   8       10.98       10.98     12.70 o
   2   0   9      180.32      158.69      5.84 o
   4   0   9      110.38      117.38      5.36 o
   6   0   9      360.64      351.24      7.09 o
   8   0   9      178.29      175.84      7.19 o
  10   0   9      265.37      268.13      8.52 o
  12   0   9       39.53       52.13      7.73 o
   0   1   9      662.49      673.78     13.44 o
   1   1   9       30.05       30.39      3.33 o
   2   1   9      430.15      416.85      5.85 o
   3   1   9      290.89      294.74      7.00 o
   4   1   9       55.62       56.32      3.24 o
   5   1   9       62.25       64.19      3.05 o
   6   1   9      126.21      122.37      4.23 o
   7   1   9       18.67       21.73      3.53 o
   8   1   9       10.95       12.71      3.40 o
   9   1   9       61.01       59.40      4.45 o
  10   1   9       50.02       47.17      4.45 o
  11   1   9       42.70       46.27      4.66 o
  12   1   9        1.89        2.88      4.80 o
   1   2   9       32.38       35.34      3.01 o
   2   2   9       29.45       27.34      3.25 o
   3   2   9       34.83       33.05      2.85 o
   4   2   9      101.37      104.70      4.62 o
   5   2   9      133.91      126.77      4.27 o
   6   2   9        1.48        0.82      3.87 o
   7   2   9       91.40       88.13      4.72 o
   8   2   9       51.43       54.35      4.22 o
   9   2   9       24.32       25.32      3.71 o
  10   2   9       88.68       85.67      4.95 o
  11   2   9       11.78        9.63      4.36 o
  12   2   9       27.83       25.96      5.98 o
  13   2   9       10.66        9.01     12.89 o
   0   3   9       37.47       37.23      3.64 o
   1   3   9       97.83       94.86      3.26 o
   2   3   9        4.34        3.55      3.58 o
   3   3   9      309.78      292.69      6.12 o
   4   3   9       51.03       61.58      4.34 o
   5   3   9      185.02      181.80      4.71 o
   6   3   9       21.35       21.77      3.92 o
   7   3   9        8.09        9.30      4.03 o
   8   3   9        5.38        6.40      4.10 o
   9   3   9        6.60        7.91      4.37 o
  10   3   9       16.76       18.52      4.66 o
  11   3   9        1.65        0.94      4.72 o
  12   3   9       13.56       11.56      7.02 o
   1   4   9      256.37      246.62      5.17 o
   2   4   9      190.38      188.23      5.20 o
   3   4   9       14.71       17.38      3.82 o
   4   4   9      169.67      175.12      5.57 o
   5   4   9       32.37       29.53      4.64 o
   6   4   9       87.51      103.37      5.75 o
   7   4   9       27.03       25.54      4.82 o
   8   4   9       31.22       36.80      5.45 o
   9   4   9       24.01       26.72      4.55 o
  10   4   9       45.12       46.94      5.31 o
  11   4   9       49.44       50.72      7.77 o
  12   4   9       14.76       21.13     11.42 o
   0   5   9      864.36      808.14     16.52 o
   1   5   9       62.56       65.05      3.96 o
   2   5   9        3.60        3.58      3.27 o
   3   5   9      115.85      108.96      5.01 o
   4   5   9       28.20       22.33      4.11 o
   5   5   9       63.25       57.41      5.22 o
   6   5   9        4.64        9.69      4.70 o
   7   5   9      170.92      186.05      7.64 o
   8   5   9       49.48       54.39      5.75 o
   9   5   9      101.80      112.71      6.69 o
  10   5   9       33.14       45.25      6.53 o
   1   6   9      158.15      150.50      4.68 o
   2   6   9       85.02       84.48      4.70 o
   3   6   9       36.06       41.07      4.53 o
   4   6   9       47.98       51.36      4.66 o
   5   6   9       16.66       15.82      4.71 o
   6   6   9        1.16        0.82      4.78 o
   7   6   9       36.04       39.97      5.61 o
   8   6   9        8.80       12.11      4.70 o
   9   6   9       12.80       17.13      5.55 o
   0   7   9       54.74       57.68      6.44 o
   1   7   9        2.65        4.42      5.01 o
   2   7   9       63.27       65.56      4.76 o
   3   7   9       11.26       10.35      4.20 o
   4   7   9       73.35       69.64      4.95 o
   5   7   9       31.68       30.35      5.07 o
   6   7   9        8.69       11.71      5.44 o
   7   7   9       34.66       44.40      5.59 o
   8   7   9       40.50       43.56      5.32 o
   1   8   9       35.93       33.12      5.46 o
   2   8   9       16.46       17.31      5.53 o
   3   8   9        2.32        4.93      4.40 o
   4   8   9        2.96        6.16      5.03 o
   5   8   9       31.39       28.64      5.80 o
   6   8   9       60.32       70.20      6.12 o
   7   8   9       17.92       22.87     11.08 o
   8   8   9       39.37       46.62     14.33 o
   0   9   9      268.87      265.80     13.30 o
   1   9   9       14.47       14.52      7.09 o
   2   9   9      182.10      201.34      8.50 o
   3   9   9        0.88        4.83      5.24 o
   4   9   9        9.81       12.60      8.75 o
   5   9   9        8.15        3.59      7.85 o
   6   9   9      131.93      127.09     15.37 o
   1  10   9       95.81      109.53     17.31 o
   2  10   9        7.87        8.79     14.44 o
   4  10   9       19.34       11.96     11.77 o
   0   0  10     1915.23     1844.98     21.57 o
   2   0  10      450.73      429.90      8.27 o
   4   0  10      403.01      403.49      7.38 o
   6   0  10      339.96      343.79      9.85 o
   8   0  10       94.73      106.50      7.49 o
  10   0  10       64.21       63.17      6.15 o
  12   0  10       35.11       28.41     13.19 o
   1   1  10      129.01      121.40      4.60 o
   2   1  10      300.56      291.98      5.50 o
   3   1  10      327.03      331.41      7.60 o
   4   1  10      113.21      115.21      5.03 o
   5   1  10       43.12       43.60      3.43 o
   6   1  10        0.42        3.47      3.52 o
   7   1  10       40.37       42.69      3.68 o
   8   1  10      103.37      103.51      4.93 o
   9   1  10       19.62       18.73      4.12 o
  10   1  10       12.36       14.52      4.36 o
  11   1  10        9.88        9.11      5.39 o
  12   1  10       43.41       39.98     13.33 o
   0   2  10      575.87      561.72     14.27 o
   1   2  10       44.89       45.03      3.58 o
   2   2  10      206.60      197.36      5.55 o
   3   2  10      295.88      293.48      6.38 o
   4   2  10        0.39        1.15      3.67 o
   5   2  10       93.97       92.12      5.38 o
   6   2  10        3.52        5.60      3.81 o
   7   2  10      125.70      120.26      5.24 o
   8   2  10       52.57       56.57      4.42 o
   9   2  10       95.90       96.75      5.31 o
  10   2  10       15.04       16.26      4.62 o
  11   2  10       17.55       14.27      6.20 o
  12   2  10       50.68       49.91     14.69 o
   1   3  10      158.08      153.91      4.48 o
   2   3  10      182.53      191.20      5.94 o
   3   3  10      430.60      410.29      7.49 o
   4   3  10      310.55      299.72      6.46 o
   5   3  10       14.02       15.61      4.66 o
   6   3  10       43.90       55.15      5.21 o
   7   3  10       55.95       57.00      5.48 o
   8   3  10       50.10       59.13      5.85 o
   9   3  10       22.17       24.36      5.22 o
  10   3  10       36.76       36.37      5.56 o
  11   3  10       22.40       23.49     12.63 o
   0   4  10       87.32       88.59      6.79 o
   1   4  10        3.98        5.96      3.32 o
   2   4  10      217.68      197.04      5.63 o
   3   4  10      171.26      165.39      5.48 o
   4   4  10       75.97       77.48      4.70 o
   5   4  10      419.58      392.04      8.69 o
   6   4  10        3.73        9.79      5.09 o
   7   4  10       96.71      104.71      6.24 o
   8   4  10       46.34       48.72      5.85 o
   9   4  10      112.18      131.68      6.83 o
  10   4  10       17.11       18.72      7.39 o
  11   4  10       25.12       28.22     13.46 o
   1   5  10      109.17       98.85      5.09 o
   2   5  10       62.46       62.09      4.51 o
   3   5  10      224.98      211.49      6.13 o
   4   5  10       43.00       49.06      4.60 o
   5   5  10        6.79        9.56      5.17 o
   6   5  10        4.08        7.47      4.89 o
   7   5  10        9.10       11.58      4.84 o
   8   5  10       42.44       47.20      5.91 o
   9   5  10      192.50      191.79      9.94 o
  10   5  10       19.76       19.24     12.36 o
   0   6  10      315.65      279.18      9.63 o
   1   6  10       71.90       69.18      5.48 o
   2   6  10      122.69      104.37      5.85 o
   3   6  10       80.85       81.09      5.20 o
   4   6  10        6.60       14.64      4.83 o
   5   6  10       59.49       62.42      5.74 o
   6   6  10       14.42       10.44      5.00 o
   7   6  10       58.62       67.57      6.04 o
   8   6  10       24.43       40.68     12.61 o
   1   7  10       75.56       73.56      5.83 o
   2   7  10       53.18       57.11      5.76 o
   3   7  10       25.05       30.65      5.45 o
   4   7  10       49.33       53.42      5.46 o
   5   7  10       33.65       41.18      5.49 o
   6   7  10       24.70       36.35      5.77 o
   7   7  10        6.64        9.86     11.78 o
   0   8  10      391.37      360.09     14.59 o
   1   8  10       49.47       53.44      7.10 o
   2   8  10       59.54       53.76      5.74 o
   3   8  10        7.83        6.95      5.43 o
   4   8  10        9.48        9.56      6.11 o
   5   8  10       25.02       22.61      7.85 o
   6   8  10       96.23       88.32     13.03 o
   1   9  10       61.02       60.28      9.75 o
   2   9  10       31.24       24.16     12.72 o
   3   9  10        0.09        7.28     10.92 o
   4   9  10       13.12        6.02     12.16 o
   2   0  11       45.56       48.50      5.08 o
   4   0  11      119.82      110.03      7.16 o
   6   0  11        2.10        5.92      7.99 o
   8   0  11      171.87      163.47      9.28 o
  10   0  11        0.93        1.70      8.75 o
   0   1  11      367.39      365.67      9.36 o
   1   1  11       36.42       39.84      4.16 o
   2   1  11      290.18      282.92      5.69 o
   3   1  11       25.42       27.61      3.98 o
   4   1  11       53.29       56.14      4.27 o
   5   1  11       67.52       71.04      4.71 o
   6   1  11       30.02       34.23      5.97 o
   7   1  11      107.37      115.24      7.28 o
   8   1  11       69.28       76.52      6.05 o
   9   1  11       86.49      100.93      5.72 o
  10   1  11       36.97       35.59      6.09 o
  11   1  11       12.37       15.21     11.15 o
   1   2  11      150.05      144.10      5.71 o
   2   2  11       29.41       25.16      4.02 o
   3   2  11       17.04       16.74      4.09 o
   4   2  11       20.63       19.91      3.97 o
   5   2  11      305.19      309.09      7.74 o
   6   2  11        4.24        8.43      4.30 o
   7   2  11       29.19       31.85      4.91 o
   8   2  11        6.22        7.17      4.95 o
   9   2  11       16.64       17.15      5.91 o
  10   2  11       14.39        8.73      8.36 o
   0   3  11      172.40      164.44     10.08 o
   1   3  11        1.98        1.71      4.55 o
   2   3  11       60.89       65.49      4.50 o
   3   3  11       23.25       23.68      3.85 o
   4   3  11        9.64       12.25      4.19 o
   5   3  11      113.22      104.87      5.75 o
   6   3  11       33.24       31.10      5.13 o
   7   3  11      119.94      103.89      6.01 o
   8   3  11       16.53       19.86      4.88 o
   9   3  11       48.17       56.53      7.21 o
   1   4  11       56.80       57.62      5.38 o
   2   4  11       23.33       22.27      4.37 o
   3   4  11      152.68      153.18      5.65 o
   4   4  11       48.95       41.47      5.22 o
   5   4  11       96.41       94.06      6.05 o
   6   4  11        3.59        8.47      4.99 o
   7   4  11       74.97       83.61      6.14 o
   8   4  11       49.99       58.58      6.37 o
   9   4  11        2.73        1.18     13.00 o
  10   4  11       37.69       30.86     12.67 o
   0   5  11       54.63       46.47      6.64 o
   1   5  11       20.11       15.29      4.12 o
   2   5  11       63.38       59.42      5.56 o
   3   5  11       52.40       50.45      4.67 o
   4   5  11        0.47        0.58      4.97 o
   5   5  11       30.09       30.64      5.32 o
   6   5  11       38.81       53.94      5.76 o
   7   5  11       13.18       22.56      5.92 o
   8   5  11        8.84        7.34      9.12 o
   1   6  11       74.58       72.49      5.81 o
   2   6  11        1.61        5.71      5.17 o
   3   6  11       43.34       54.74      5.51 o
   4   6  11       16.82       15.23      4.83 o
   5   6  11        7.57       10.73      4.98 o
   6   6  11        8.00       12.11      6.99 o
   7   6  11       13.91        6.16      8.72 o
   0   7  11       36.19       33.69      9.93 o
   1   7  11       11.12       12.34      6.11 o
   2   7  11      124.11      123.52      6.80 o
   3   7  11       51.18       45.76      6.60 o
   4   7  11        0.82        6.18      7.29 o
   5   7  11       31.06       46.56      8.82 o
   6   7  11       31.47       33.11     11.24 o
   1   8  11        3.55       10.41      9.44 o
   2   8  11       35.48       25.69     13.36 o
   3   8  11       10.78       13.73     11.69 o
   4   8  11       82.62       77.72     12.99 o
   0   0  12      352.04      320.60     26.71 o
   2   0  12       56.65       61.05      5.94 o
   4   0  12       23.55       19.38      6.14 o
   6   0  12      104.28      109.70      9.65 o
   8   0  12        7.78       -0.11     13.41 o
   1   1  12       93.05       90.62      4.57 o
   2   1  12       12.36       11.27      3.90 o
   3   1  12        7.36        6.68      3.70 o
   4   1  12       71.57       71.44      4.49 o
   5   1  12       40.78       43.65      5.27 o
   6   1  12       27.92       35.18      5.86 o
   7   1  12       20.55       31.46      6.26 o
   8   1  12       52.65       58.25      7.48 o
   0   2  12      172.53      165.86     10.14 o
   1   2  12       34.63       34.48      5.51 o
   2   2  12      182.78      184.61      7.52 o
   3   2  12       40.44       37.86      4.35 o
   4   2  12       12.09       12.35      4.63 o
   5   2  12      100.84      103.15      6.06 o
   6   2  12       55.32       58.04      5.34 o
   7   2  12       82.84       96.12      6.29 o
   8   2  12        9.90       15.18     12.00 o
   1   3  12       58.07       58.41      5.80 o
   2   3  12       55.48       61.98      5.51 o
   3   3  12       12.08       12.06      4.77 o
   4   3  12        0.31        4.45      4.70 o
   5   3  12       60.08       60.61      5.61 o
   6   3  12        2.06        0.28      5.02 o
   7   3  12       24.30       23.51      5.39 o
   8   3  12        7.87       19.19     11.75 o
   0   4  12       34.21       48.56      9.50 o
   1   4  12       46.92       35.10      5.24 o
   2   4  12        1.01        3.86      5.16 o
   3   4  12       16.66       13.25      4.87 o
   4   4  12        0.30        0.23      4.48 o
   5   4  12       25.62       31.04      5.64 o
   6   4  12       10.74        9.28      5.71 o
   7   4  12        8.60        7.14      8.23 o
   8   4  12       40.91       48.21     14.16 o
   1   5  12        1.41        8.35      4.96 o
   2   5  12       44.45       44.05      5.68 o
   3   5  12       46.76       49.06      6.61 o
   4   5  12        1.23        4.55      5.97 o
   5   5  12       10.68       18.25      5.75 o
   6   5  12        8.35       13.43      8.21 o
   7   5  12        8.14        9.90      8.86 o
   0   6  12       30.57       37.99     10.05 o
   1   6  12       18.74       26.08      5.69 o
   2   6  12       42.76       50.83      5.72 o
   3   6  12       42.48       51.15      7.83 o
   4   6  12        2.35        5.43      7.97 o
   6   6  12       17.34       14.11     12.61 o
   1   7  12       48.60       77.38      9.87 o
   2   7  12       77.14       55.87     13.03 o
   3   7  12       35.95       35.49     12.33 o
   4   7  12       50.48       54.40     12.53 o
   2   0  13       73.77       68.63      7.97 o
   4   0  13       44.13       62.58      9.79 o
   6   0  13       66.04       92.94     14.63 o
   0   1  13      141.38      145.13      9.15 o
   1   1  13        8.90       10.74      4.41 o
   2   1  13       11.08        3.95      4.26 o
   3   1  13       14.13       15.37      4.55 o
   4   1  13        6.90        8.40      5.71 o
   5   1  13        6.88        7.46      5.48 o
   6   1  13       53.68       47.52      9.79 o
   7   1  13       33.26       36.52     12.54 o
   1   2  13      149.12      150.15      7.32 o
   2   2  13       14.77       22.41      5.13 o
   3   2  13       14.07       15.26      4.72 o
   4   2  13       11.99       13.72      6.95 o
   5   2  13       51.22       53.51      5.70 o
   6   2  13       31.73       29.14      8.48 o
   0   3  13      164.31      171.38     10.95 o
   1   3  13       34.14       32.85      5.84 o
   2   3  13       11.11        4.74      5.39 o
   3   3  13       33.44       36.27      5.93 o
   4   3  13       50.74       49.85      6.65 o
   5   3  13        2.12        2.51      7.21 o
   1   4  13        2.00        1.05      6.07 o
   2   4  13       30.17       31.60      5.62 o
   3   4  13       12.00       11.71      5.78 o
   4   4  13       14.23       20.93      8.36 o
   5   4  13        4.35        6.16      7.68 o
   6   4  13       39.30       46.02      9.29 o
   0   5  13       62.16       67.69     10.53 o
   1   5  13       10.78       12.94      5.32 o
   2   5  13        9.91       10.75      6.11 o
   3   5  13       56.72       64.48      9.92 o
   4   5  13       53.99       52.47     15.70 o
   1   6  13       36.38       55.81     15.07 o
   2   6  13       17.48       18.46     11.06 o
   3   6  13       23.33       30.86     11.60 o
   0   0  14       41.01       38.58     13.70 o
   2   0  14       52.82       57.42      8.97 o
   4   0  14       13.71        6.43     10.92 o
   1   1  14      105.81      104.61      6.56 o
   2   1  14      131.87      144.90      7.00 o
   3   1  14       49.25       41.83      9.33 o
   4   1  14      138.84      131.08     16.04 o
   5   1  14        2.21        0.90     10.99 o
   0   2  14        7.96       11.93      6.60 o
   1   2  14        9.69       11.62      4.93 o
   2   2  14      121.69      133.41      7.67 o
   3   2  14       15.91       16.30      8.76 o
   1   3  14       27.29       25.22      5.83 o
   2   3  14        0.57       -2.83      7.28 o
   3   3  14       14.47       14.87     12.03 o
   0   4  14       13.67        9.93     13.28 o
   1   4  14        2.06       -7.24     13.71 o
   2   4  14      158.03      159.07     16.77 o
   2   0  15       94.57       82.11     14.76 o
 
